# Supplementary material for: Frizzled-10 and cancer progression: Is it a new prognostic marker?
Source: Oncotarget. 2017 Dec 12;9(1):824–30. doi: 10.18632/oncotarget.23159 (PMC5787514; doi:10.18632/oncotarget.23159)
Supplement: Supplementary file 2 [file oncotarget-09-824-s002.xlsx]

## Sheet: Sheet1
Colon cancer
Patient no.	Year of sample collection	Gender	Age	Diagnosis	pTNM staging*
1	2010	M	63	Low dysplasia	-
	2010	M	63	High dysplasia	-
	2010	M	63	Well differentiated Adenocarcinoma	pT1N1Mx
2	2009	M	69	Low dysplasia	-
	2009	M	69	High dysplasia	-
	2009	M	69	Moderately differentiated adenocarcinoma	pT2N0M0
3	2009	F	80	Low dysplasia	-
	2009	F	80	Moderately differentiated adenocarcinoma	Pt2n0mx
	2009	F	80	High dysplasia	-
4	2009	M	55	Well differentiated Adenocarcinoma	pT1N1Mx
5	2009	M	54	Moderately differentiated adenocarcinoma	pT1N0Mx
6	2009	M	61	Moderately differentiated adenocarcinoma	pT2N0M0
7	2009	F	69	Moderately differentiated adenocarcinoma	Pt2n0mx
8	2009	F	80	Moderately differentiated adenocarcinoma	PT3N0MX
9	2009	F	61	Moderately differentiated adenocarcinoma	PT3N0M0
10	2009	F	86	Moderately differentiated adenocarcinoma	PT3N0M0
11	2009	M	51	Moderately differentiated adenocarcinoma with mucinous features	PT3N2MX
12	2009	M	66	Moderately differentiated adenocarcinoma	PT4N1MX
13	2009	M	55	Moderately differentiated adenocarcinoma	PT4N1MX
14	2009	F	70	Poorly differentiated adenocarcinoma with mucinous features	PT4N1M0
15	2009	M	76	Moderately differentiated adenocarcinoma	PT4N1M0
16	2009	M	74	Poorly differentiated adenocarcinoma-liver metastases	PT4N2M1
17	2009	F	71	Moderately differentiated adenocarcinoma-liver metastases	PT4N1M1
18	2009	M	62	Moderately differentiated adenocarcinoma-liver metastases	PT4N1M1
19	2009	M	71	Poorly differentiated adenocarcinoma-liver metastases	PT3N1M1
20	2009	M	70	Hyperplasia	-----------
Skin cancer
Patient no.	Year of sample collection	Gender	Age	Diagnosis	pTNM*
1	2016	F	63	Compound dysplastic Nevus	Dysplasia
2	2016	M	51	Compound dysplastic Nevus	Dysplasia
3	2016	F	47	Freckled compound dysplastic nevus	Dysplasia
4	2016	M	59	Compound dysplastic Nevus	Dysplasia
5	2016	M	51	Compound dysplastic nevus with lymphocytic infiltrate	Dysplasia
6	2016	F	54	Compound dysplastic Nevus	Dysplasia
7	2016	F	43	Junctional dysplastic nevus	Dysplasia
8	2016	M	67	Nodular melanoma, level III of Clark’s	T1B
9	2016	M	47	Melanoma with superficial spreading and radial growth phase, level II of Clark’s	T1A
10	2016	F	42	Melanoma with superficial spreading, level II of Clark’s	T1A
11	2016	F	51	Melanoma with superficial spreading, level II of Clark’s	T1A
12	2016	M	72	Melanoma with superficial spreading and radial growth phase, level II of Clark’s	T1B
13	2016	F	64	Melanoma with superficial spreading, level II of Clark’s	T1A
14	2016	F	78	Melanoma with superficial spreading, level III of Clark’s	T2A
15	2016	M	42	Melanoma with superficial spreading, level III of Clark’s	T2A
16	2016	F	64	Melanoma with superficial spreading, level III of Clark’s	T2A
17	2016	F	77	Melanoma with superficial spreading, level IV of Clark’s	T3B
18	2016	M	85	Melanoma with superficial spreading, level IV of Clark’s	T3A
19	2016	F	60	Ulcerated melanoma with non-pigmented epithelioid cells	T3B
20	2016	M	78	Nodular melanoma with pigmented epithelial cells	T4A
21	2016	F	52	Melanoma in situ	TIS
22	2016	F	60	Melanoma in situ	TIS
23	2017	M	73	Melanoma in situ on compound dysplastic nevus	TIS
24	2015	M	56	Lymph node metastases of amelanocytic melanoma	Metastasis
25	2016	F	68	Metastases in fibroadipose tissue	Metastasis
26	2016	F	55	Lymph node metastases	Metastasis
27	2016	M	49	Lymph node metastases	Metastasis
28	2016	M	53	Lymph node metastases	Metastasis
29	2016	M	42	Lymph node metastases	Metastasis
Tx	unknown primary tumor	Nx	lymph node status unknown	Mx	Unknown
Tis	in situ melanoma	N0	no regional lymph node metastasis	M0	no distant metastases
T1	< 1 mm	N1	metastatic lymph node	M1	distant metastatic disease
T1a	without ulceration and mitosis <1/mm2	N1a	micrometastases *	M1a	skin, subcutis and extra-regional lymph nodes with normal LDH
T1b	with ulceration or mitosis > 1/mm2	N1b	macrometastases **	M1b	lungs with normal LDH
T2	1-2 mm	N2a	micrometastases *	M1c	any other visceral metastases or any distant metastases with elevated LDH
T2a	without ulceration	N2 2-3	metastatic lymph nodes
T2b	with ulceration	N2b	macrometastases **
T3	2-4 mm	N2c	in-transit metastasis/ satellites without lymph node involvement
T3a	without ulceration	N3	3-4 or more metastatic lymph nodes or in-transit metastasis/satellites with lymph node involvement
T3b	with ulceration
T4	> 4 mm
T4a	without ulceration
T4b	with ulceration
Gastric cancer
Patient no.	Year of sample collection	Gender	Age	Diagnosis	pTNM staging*
1	2014	F	76	Mucinous adenocarcinoma with ring cells	pT1b/N0
2	2012	M	67	Diffuse adenocarcinoma	pT1aN0MX
3	2012	F	58	Low dysplasia	--------
	2012	F	58	Intestinal adenocarcinoma	pT1aN0MX
4	2012	F	57	High dysplasia	---------
	2012	F	57	Intestinal adenocarcinoma	pT1aN0MX
5	2012	M	67	Intestinal adenocarcinoma	pT1aN0MX
6	2014	M	77	Intestinal adenocarcinoma	Pt2N2
7	2011	M	72	Diffuse adenocarcinoma	pT2aN2
8	2011	F	64	Low dysplasia	----------
	2011	F	64	Intestinal adenocarcinoma	pT2aN1
9	2011	M	81	High dysplasia	---------
	2011	M	81	Intestinal adenocarcinoma with papillary features	pT2bN1
10	2011	F	89	Intestinal adenocarcinoma	pT2bN0MX
11	2011	M	74	Intestinal adenocarcinoma with papillary features.	pT2bN0MX
12	2012	M	68	Intestinal adenocarcinoma- metastases in lymphnode	Pt3n3bM(LIN)
13	2011	F	80	Intestinal adenocarcinoma	Pt3N3MX
14	2011	M	69	Diffuse adenocarcinoma	Pt4N3MX
15	2014	F	71	Intestinal adenocarcinoma with mucus features	pT4bN0M0
16	2012	F	81	Intestinal adenocarcinoma	pT4aN1MX
17	2014	F	52	Diffuse adenocarcinoma-liver metastases	pT4aN3BM1
18	2012	F	76	Intestinal adenocarcinoma-liver metastases	pT4aN3BM1
19	2014	M	54	Mucinous adenocarcinoma with ulceration and ring cells.	pT4aN2B
20	2014	M	67	Diffuse adenocarcinoma	pT4aN2
